# Supplementary material for: Biological Monitoring as a Preventive Occupational Healthcare Tool: Urinary Biomarkers of Benzene and Toluene Exposure Among Small-Scale Printing Workers in South Korea
Source: Healthcare (Basel). 2026 Jun 25;14(13):1856. doi: 10.3390/healthcare14131856 (PMC13362319; doi:10.3390/healthcare14131856)
Supplement: Supplementary file 1 [file healthcare-14-01856-s001.zip]

Archive with 2 entries (2 files):
- 4370018_Supplementary File S1_260625_f.pdf
- 4370018_supplementary Table S1_260625_f.pdf
